# Supplementary material for: Agile workflow for interactive analysis of mass cytometry data
Source: Bioinformatics. 2020 Dec 14;37(9):1263–8. doi: 10.1093/bioinformatics/btaa946 (PMC8189671; doi:10.1093/bioinformatics/btaa946)
Supplement: btaa946_Supplementary_Data [file btaa946_supplementary_data.zip]

Archive with 5 entries (5 files):
- casado_et_al_Supplementary.docx
- Cyto-HGSOC_all-settings.json
- Cyto-HGSOC_tumor_cells-settings.json
- Cyto-PBMC_all-settings.json
- Cyto-PBMC_no_outliers-settings.json
