# Supplementary material for: Agile workflow for interactive analysis of mass cytometry data
Source: Bioinformatics. 2020 Dec 14;37(9):1263–8. doi: 10.1093/bioinformatics/btaa946 (PMC8189671; doi:10.1093/bioinformatics/btaa946)
Supplement: btaa946_Supplementary_Data [file btaa946_supplementary_data.zip › Cyto-HGSOC_all-settings.json]

{
  "default": {
    "anduril_message": "",
    "app_dir": "/projects/HGSOC_not_gated/result-default/dash_app/out",
    "channels_state": [],
    "channels_type": [
      "ALDH",
      "CA125",
      "CD117",
      "CD133",
      "CD146",
      "CD147",
      "CD166",
      "CD24",
      "CD3",
      "CD44",
      "CD45",
      "CD8a",
      "CD90",
      "ECADH",
      "EpCAM",
      "HE4",
      "Ki67",
      "MUC1",
      "NCADH",
      "PD1",
      "PDL1",
      "PDL2",
      "Sox2",
      "cPARP",
      "pAkt",
      "pERK12",
      "pS6"
    ],
    "clinical_in": "",
    "cluster_method": "FlowSOM",
    "config_stale": false,
    "downsample": true,
    "downsample_dim": true,
    "group_column": null,
    "in": "input",
    "k_clusters": 7,
    "k_nearest": 6,
    "meta_dir": "",
    "meta_file": "",
    "normalization": "mean-center",
    "pca": false,
    "perplexity": 90,
    "sample_size": 200000,
    "sample_size_dim": 10000,
    "sampling_method": "density",
    "scale": null,
    "theta": 0.5,
    "transformation": "log1p",
    "tsne": true,
    "umap": true,
    "umap_min_dist": 0.1,
    "umap_nearest": 90
  },
  "density_meancenter_pheno": {
    "anduril_message": "",
    "app_dir": "/projects/HGSOC_not_gated/result-density_meancenter_pheno/dash_app/out",
    "channels_state": [],
    "channels_type": [
      "ALDH",
      "CA125",
      "CD117",
      "CD133",
      "CD147",
      "CD24",
      "CD3",
      "CD44",
      "CD45",
      "CD8a",
      "CD90",
      "ECADH",
      "EpCAM",
      "HE4",
      "Ki67",
      "MUC1",
      "NCADH",
      "PDL1",
      "PDL2",
      "Sox2",
      "cPARP",
      "pAkt",
      "pERK12",
      "pS6"
    ],
    "clinical_in": "",
    "cluster_method": "Phenograph",
    "config_stale": false,
    "downsample": true,
    "downsample_dim": true,
    "group_column": null,
    "in": "input",
    "k_clusters": 9,
    "k_nearest": 200,
    "meta_dir": "",
    "meta_file": "",
    "normalization": "mean-center",
    "pca": false,
    "perplexity": 100,
    "sample_size": 200000,
    "sample_size_dim": 10000,
    "sampling_method": "density",
    "scale": null,
    "theta": 0.5,
    "transformation": "log1p",
    "tsne": true,
    "umap": true,
    "umap_min_dist": 0.1,
    "umap_nearest": 90
  },
  "random_meancenter_pheno": {
    "anduril_message": "",
    "app_dir": "/projects/HGSOC_not_gated/result-random_meancenter_pheno/dash_app/out",
    "channels_state": [],
    "channels_type": [
      "ALDH",
      "CA125",
      "CD117",
      "CD133",
      "CD147",
      "CD24",
      "CD3",
      "CD44",
      "CD45",
      "CD8a",
      "CD90",
      "ECADH",
      "EpCAM",
      "HE4",
      "Ki67",
      "MUC1",
      "NCADH",
      "PDL1",
      "PDL2",
      "Sox2",
      "cPARP",
      "pAkt",
      "pERK12",
      "pS6"
    ],
    "clinical_in": "",
    "cluster_method": "Phenograph",
    "config_stale": false,
    "downsample": true,
    "downsample_dim": true,
    "group_column": null,
    "in": "input",
    "k_clusters": 9,
    "k_nearest": 200,
    "meta_dir": "",
    "meta_file": "",
    "normalization": "mean-center",
    "pca": false,
    "perplexity": 100,
    "sample_size": 200000,
    "sample_size_dim": 10000,
    "sampling_method": "random",
    "scale": null,
    "theta": 0.5,
    "transformation": "log1p",
    "tsne": false,
    "umap": true,
    "umap_min_dist": 0.1,
    "umap_nearest": 90
  }
}
