# Supplementary material for: Agile workflow for interactive analysis of mass cytometry data
Source: Bioinformatics. 2020 Dec 14;37(9):1263–8. doi: 10.1093/bioinformatics/btaa946 (PMC8189671; doi:10.1093/bioinformatics/btaa946)
Supplement: btaa946_Supplementary_Data [file btaa946_supplementary_data.zip › Cyto-PBMC_all-settings.json]

{
  "default": {
    "anduril_message": "",
    "app_dir": "/projects/PBMC_all/result-default/dash_app/out",
    "channels_state": [],
    "channels_type": [
      "CCR6",
      "CCR7",
      "CD103",
      "CD11b",
      "CD11c",
      "CD122",
      "CD123Bead2",
      "CD127Bead4",
      "CD14",
      "CD161",
      "CD19",
      "CD25",
      "CD27",
      "CD28",
      "CD3",
      "CD38",
      "CD4",
      "CD45RA",
      "CD56",
      "CD7",
      "CD8a",
      "CD8b",
      "CKIT",
      "IL15Ra",
      "NKp46",
      "PD1Bead5",
      "TCRgd"
    ],
    "clinical_in": "",
    "cluster_method": "FlowSOM",
    "config_stale": false,
    "downsample": true,
    "downsample_dim": true,
    "group_column": null,
    "in": "input",
    "k_clusters": 6,
    "k_nearest": 30,
    "meta_dir": "",
    "meta_file": "",
    "normalization": "None",
    "pca": false,
    "perplexity": 90,
    "sample_size": 300000,
    "sample_size_dim": 10000,
    "sampling_method": "random",
    "scale": null,
    "theta": 0.5,
    "transformation": "asinh",
    "tsne": true,
    "umap": true,
    "umap_min_dist": 0.05,
    "umap_nearest": 90
  }
}
